# Supplementary material for: Effect of Two or Six Doses 800 mg of Albendazole Every Two Months on Loa loa Microfilaraemia: A Double Blind, Randomized, Placebo-Controlled Trial
Source: PLoS Negl Trop Dis. 2016 Mar 11;10(3):e0004492. doi: 10.1371/journal.pntd.0004492 (PMC4788450; doi:10.1371/journal.pntd.0004492)
Supplement: S1 Database — Variables: Loa Mx- Loa loa mf/50 μl at month x, Perstans Mx- Mansonella perstans mf/50 μlat month x. (XLSX) [file pntd.0004492.s002.xlsx]

## Sheet: Feuil1
Group	Age	Sexe	Loa loa Screen	Loa M0	Loa M2	Loa M4	Loa M6	Loa M8	Loa M10	Loa M14	Loa M18	Loa M21	Loa M24	PerstansM0	PerstansM2	PerstansM4	PerstansM6	PerstansM8	PerstansM10	PerstansM14	PerstansM18	PerstansM21	PerstansM24
6xAlb	57	F	750	11040	17060	13860	11860	12140	7200	2960	2940	4460	5340	0	0	0	0	0	0	0	0	0	0
2xAlb	56	F	2770	91060	82740	85220	60180	70320	75560	50380	46520	44440	29780	0	0	0	0	0	0	0	0	0	0
6xAlb	42	F	1465	27820	29000	19480	23560	25060	31460	16440	33280	27400	28480	0	0	0	0	0	0	0	0	0	0
2xAlb	52	F	2030	69120	77000	55880	67620	64000	66040	70700	68300	61540	46180	0	0	0	0	0	0	0	0	0	0
2xAlb	53	F	765	19440	21960	15780	12180	14480	17080	17160	13000	11820	17560	0	60	0	60	0	120	240	20	40	20
Placebo	65	F	2477	46420	68580	67860	53480	49680	51100	66980	3380	6220	15500	440	800	760	700	500	500	480	180	580	280
2xAlb	60	F	1643	37980	45240	41640	31020	35980	40360	47340	49400	34000	38780	0	0	0	0	0	0	0	0	0	0
6xAlb	53	M	7642	169840	192780	129200	208900	102980	111860					1500	1000	1460	1400	720	480
Placebo	30	M	832	35200	46700	73960	85800	72120	86180	51620	59360	41160	33820	0	740	2560	1500	1300	960	780	1020	560	340
6xAlb	65	M	4850	158400	115140	141660	135560	104320	78840	46820	20860	32860	31700	0	280	120	540	140	160	40	40	60	40
Placebo	27	M	1015	23760	24940	30620	22160	18580	21700	19880	15400	18120	9800	0	0	0	40	0	60	20	20	40	0
Placebo	65	F	1379	32060	5060	9700								0	0	0			0
2xAlb	56	F	1149	24980	34780	27480	33440	25860	15540	14560	8620		8040	0	0	0	0	0	0	0	0		0
2xAlb	23	M	2001	70420										0	0
2xAlb	46	F	825	21760	17220	9700	8540	11920	15100	15140	10840	10360		0	0	0	0	0	0	0	0	0
6xAlb	37	M	1322	15500	13300	11060	6440	2600	2440	1520	1840	2720	2600	0	0	0	0	0	0	0	0	0	0
6xAlb	29	M	2382	50980	60000	68240	42260	45940	52840	42580	63400			0	0	0	0	0	0	0	0
Placebo	33	M	1101	32380	25740	32140	31800	15160	31640	21300	18700	19920	21800	0	0	0	0	0	0	0	0	0	0
Placebo	26	M	840	22040	35720	38720	34560	35460	50460	29540	34140	19100	16980	0	0	0	0	0	0	0	0	0	0
6xAlb	62	M	842	28000	60120	55220	39240	32360	39580	30760	30340	41900	22940	0	0	20	0	0	0	0	0	0	0
2xAlb	64	M	941	16600	16740	14880	17620	18620	12760	8260	7380	7780	7660	3820	2980	2060	3600	4380	3600	3480	3920	5340	3360
2xAlb	54	M	1335	34120	41720	2580	8240	6960	10800	5220	7760	9820	13380	440	340	160	240	320	380	140	160	200	80
6xAlb	65	M	880	15640										0
Placebo	59	F	3220	35560	51120	55300	33380	20820	42000	21860				0	0	0	0	0	0	0
Placebo	43	F	795	20860	29120	20020	17620	16600	31640	25400	18320	15360	20840	0	0	0	0	0	0	0	0	0	0
2xAlb	40	F	1469	32120	35560	21600	23240	31980	29820	33660	32480	23380	57720	0	0	0	0	0	0	0	0	0	0
6xAlb	44	M	827	25220	27160	20520	5640	7240	3520	2140	6300	9740	13180	0	380	200	240	220	160	60	200	160	180
6xAlb	53	M	2803	67420	58540	44680	24200	26080	39720	30020	35180	20700	25600	0	0	0	0	0	0	40	0	20	20
6xAlb	51	M	1701	24520	38840	37400	21840	26220	18480	11900	10780	11940	18480	200	0	320	160	0	280	100	20	20	0
2xAlb	18	M	767	18260	18680	24100	27300	23900	26680	29560	24680	23520	23420	0	0	0	0	0	0	0	0	0	0
2xAlb	60	F	2302	22520	62400	40040	37500	50840	29480	22020	22160	14180	21180	0	0	0	0	0	0	0	0	0	0
2xAlb	60	F	1098	28120	23880	20780	20520	22160	18140	12820	11480	8240	7420	0	200	120	260	80	160	60	0	20	60
Placebo	47	M	2000	197060	440080	332060	410200	144360						0	340	0	0	0
Placebo	30	F	1334	43940	29700	37900	28420	36140	48700	28440	35580	32040	31360	0	0	0	0	0	0	0	0	0	0
6xAlb	20	F	798	22460	17840	12000	10680	9060	6520	4560	6320	6140	10700	0	0	0	0	0	0	0	0	0	0
6xAlb	65	M	1779	41180	45340	39840	29340	36300	27080	28400	16500	15800	7880	0	0	0	0	0	0	0	0	0	0
Placebo	37	F	1050	24420	19840	14560	23580	25040	31700	23760	19280	23840	16100	0	0	0	0	0	0	0	0	0	0
2xAlb	47	M	2550	63400	81660	28940	62960	77280	42700	63000	110140	82080	108760	0	0	0	0	0	0	0	0	0	0
Placebo	25	M	980	35820	5280	32900	31220	43560	38740	53020	46480	28800	58660	0	0	0	0	0	0	0	0	0	0
Placebo	65	M	3310	60600	46680	71960	52760	79400	98400	59820	75220	67760	76380	0	0	120	40	0	40	40	0	20	140
Placebo	58	M	5100	134060	146020	89000	123820	132740	163400	126160	119420	134820	114720	0	0	0	0	0	0	0	0	0	0
6xAlb	65	M	1408	28920	24700	17500	24820	17280	16940	10120	22160	16340	11460	0	0	0	0	0	0	0	0	0	0
Placebo	44	M	1215	90940	46340	11480	92660	81120	64280	20800	33100	37340	1180	0	0	0	0	0	0	0	0	0	0
6xAlb	60	M	1720	39000	37100	26580	30380	37540	38520	31880	24100	26120	17940	0	0	0	0	0	0	0	0	0	0
6xAlb	47	M	1126	32040	29340	21600	14620	14940	22640	7360	15140	9640	13000	0	0	0	0	0	0	0	0	0	0
6xAlb	63	F	1447	47940	45260	29260	34940	27800	25820	31280	30260	28820	35620	0	0	0	0	0	0	0	0	0	0
2xAlb	39	F	824	20860	16880	18500	16440	17940	18900	22900	25300	24380	19520	0	0	0	0	0	0	0	0	0	0
6xAlb	31	F	750	12700	13420	15080	14180	10240	12260	9720				0	0	0	0	0	0	0
Placebo	53	F	1048	29260	37140	45860	37680	43540	49420	65460	81640	55060	59940	0	0	0	0	0	0	0	0	0	0
2xAlb	38	M	3000	185920	192880	118240	129040	136900	226140	214000	210540	203380	192100	0		0	0	0	0	0	0	0	0
2xAlb	45	M	750	15460	15000	17900	12560	19060	24120	18440	20200	18540	18700	0	0	0	0	0	0	0	0	0	0
2xAlb	35	M	1510	33620	56000									700	440
Placebo	37	F	7786	131400	174800	114000	219100	153780	143800	206080	227660	188580	174980	0	0	0	0	0	0	0	0	0	0
6xAlb	64	M	1646	42980	20500	38860	21500	30300	25980	12760	13240	17320	16840	0	0	0	0	0	0	0	0	0	0
Placebo	65	F	1970	38660	42680	56620	75080	73940	62980	72420	50040	67320	61160	0	0	0	0	0	0	0	0	0	0
2xAlb	50	M	3070	64660	54280	60840	47680	83720	80960	54780	87600	71500	68280	120	80	100	120	0	120	160	280	280	120
Placebo	33	F	1604	35020	44200	42200	36180	34520	39680	44200	47900	38440	31540	0	0	0	0	0	0	0	0	0	0
Placebo	35	F	1950	39580	37280	46500	29900	33880	39440	55380	46460		66220	0	0	0	0	0	0	0	0		0
6xAlb	37	M	923	27240	17120	21680	19440	12640	14700	16960	13360	11360	11600	0	0	0	0	0	0	0	0	0	0
2xAlb	50	M	750	27680	24540	24460	19720		21000	29500	30640	9820	19840	0	0	0	0	0	0	0	0	0	0
